# Supplementary material for: Metagenomic sequencing reveals a lack of virus exchange between native and invasive freshwater fish across the Murray–Darling Basin, Australia
Source: Virus Evol. 2021 Apr 13;7(1):veab034. doi: 10.1093/ve/veab034 (PMC8121191; doi:10.1093/ve/veab034)
Supplement: veab034_Supplementary_Data [file veab034_supplementary_data.zip]

Archive with 5 entries (5 files):
- SIFigure1.pdf
- SIFigure2.pdf
- SIFigure3.pdf
- SITable1.pdf
- SITable2.pdf
